# Supplementary material for: Medical student, nursing student, and non-health care respondents' implicit attitudes toward doctors and patients: Development and a pilot study of a new implicit attitudes test (IAT)
Source: PLoS One. 2017 Aug 15;12(8):e0183352. doi: 10.1371/journal.pone.0183352 (PMC5557589; doi:10.1371/journal.pone.0183352)
Supplement: S1 Dataset — (CSV) [file pone.0183352.s001.csv]

Date	Block4.m	Block4.sd	Block7.m	Block7.sd	diff	full.sd	d	cond	age	gender	race
6/27/2016 13:58	753.575	632.6	745.875	707.5	241.4896268	173.9484792	0.199350919	4	27	F	White
6/27/2016 11:12	1104.35	1071.025	1667.65	1271.8	675.1516473	695.6694016	0.561468995	4	37	M	White
6/22/2016 22:09	858.55	719.55	814.6	840.7	348.4706469	227.1285464	0.203637927	1	27	F	White
6/22/2016 20:40	787.375	696.275	814.775	699.5	381.7534089	124.7885293	0.048808901	1	60	F	White
6/21/2016 19:43	797.775	699.925	788.95	837.775	261.9225532	270.7717568	0.237703599	2	30	M	White
6/21/2016 23:18	1115.575	953.425	1272.4	1175.025	484.3059629	493.3983159	0.386471962	1	24	M	White
6/23/2016 10:19	999.375	787.025	1097.410256	960.65	1227.527763	805.3889609	0.147721525	1	27	F	White
6/23/2016 17:14	806.95	723.45	906.55	884.775	321.1867039	389.140728	0.362333628	2	27	M	White
6/27/2016 10:38	831.825	728.9	921.45	919.025	284.2617907	362.6158634	0.419802764	1	23	M	Asian
6/21/2016 13:19	769.5	728.55	795.9	774.375	249.6903094	209.9866146	0.161979586	1	33	M	White
6/21/2016 13:43	1169.1	979.325	942.475	994.3	421.7451595	367.9786762	-0.248327636	1	33	M	White
6/27/2016 11:56	847.475	735.775	675.125	813.275	240.418538	450.4663961	-0.272415463	3	23	F	White
6/22/2016 21:47	680.275	638.825	655.55	610.25	163.9971591	154.3920658	-0.167922781	1	33	F	Asian
6/27/2016 10:03	624.4	721.65	852.825	738.425	268.1109488	231.6465795	0.462197866	4	33	F	White
6/27/2016 10:37	968.2	768.625	1056.75	1051.575	502.2750766	361.5608778	0.479438478	3	31	F	White
6/27/2016 10:57	694.975	676.05	815.45	733.25	242.4761345	246.0510959	0.36466253	3	27	M	White
6/27/2016 12:11	1114.9	822.025	811.2	740.625	511.415259	268.5535929	-0.448473754	4	38	F	White
6/27/2016 11:39	694.2	682.325	842.275	645.775	190.2172139	112.544551	0.226845937	4	37	F	White
6/27/2016 10:53	1083.55	852.3	1024.175	962.85	424.6104318	291.9077267	0.119440754	4	31	F	White
6/22/2016 22:01	914.5	1041.35	826.05	727.55	377.4131797	407.3759779	-0.502327162	1	28	M	White
6/27/2016 10:17	740.025	730.3	777.15	764.35	635.1283075	431.6321328	0.068669688	3	26	F	White
6/27/2016 10:29	812.65	808.5	951.975	1067.35	323.5234655	386.8817821	0.549858128	4	47	M	White
6/21/2016 17:44	629.575	720.3	745.85	810.325	173.5702677	329.7438436	0.471458277	2	26	M	White
6/27/2016 11:58	788.225	607.65	1194.45	949.425	362.8640274	219.9501062	1.336685803	3	51	F	White
6/27/2016 10:56	571.85	614.425	569.325	591.475	147.40813	261.4451996	-0.052455307	1	25	M	Asian
6/22/2016 3:59	888.5	848.825	978.025	797.675	292.2458971	290.2063648	0.065040305	4	55	F	Hispanic
6/21/2016 16:18	606.875	621.75	514.3	590.525	205.3766342	280.3543754	-0.281067056	1	28	F	White
6/27/2016 10:23	930.725	857.625	1079.9	779.85	733.2603729	306.7568923	-0.02504942	2	40	M	Asian
6/21/2016 15:38	644.475	605.95	690.5	659.425	125.1006677	183.6990931	0.329502384	3	24	M	Asian
6/21/2016 15:09	988.875	693.45	751.9	694.225	581.139986	298.7884584	-0.202591148	2	24	M	Hispanic
6/21/2016 15:37	964.425	872.275	821.075	755.35	626.4566923	373.34445	-0.271004655	2	24	M	Hispanic
6/21/2016 15:24	905.95	748.1	955.325	908	378.7913571	391.4412157	0.269419629	2	30	M	African-American
6/21/2016 15:49	711.925	785.275	637.425	640.8	202.4727377	211.5256482	-0.525482435	3	28	F	Asian
6/27/2016 10:43	872.975	812.775	1149.225	962.85	311.3315868	244.1071094	0.751054605	3	47	M	White
6/21/2016 14:30	775.35	726.575	797.65	734.85	200.2068551	166.7660526	0.080502604	1	24	M	Asian
6/21/2016 14:22	798.15	752.025	821.875	803	229.7327833	193.0010162	0.183694969	1	22	F	Multi
6/22/2016 18:54	755.975	836.975	713.8	617.85	226.3751224	224.1656651	-0.581909734	4	32	M	Asian
6/21/2016 15:41	1109.325	1026.25	809.95	731.15	579.2354683	494.5193396	-0.556793074	2	63	F	Asian
6/27/2016 11:39	1077.75	744.9	1127.7	894.05	371.4751631	217.5937438	0.409957797	3	57	M	Asian
6/22/2016 18:41	802.25	634.65	755.95	729.45	265.3933121	159.1934497	0.210521919	1	34	F	Multi
6/21/2016 20:49	927.125	864.175	1499.45	1074	868.0463325	416.7583519	0.58139731	2	27	M	Hispanic
6/21/2016 16:21	1631.875	883.8	1187.725	1341.35	962.0024527	878.0024477	0.02971645	3	27	F	Decline
6/21/2016 15:28	846.925	775.875	671.025	825.5	357.8915392	388.1199278	-0.181814861	2	26	M	White
6/21/2016 19:08	940.775	848.9	1042.925	840.125	259.1424075	188.1252608	0.173770177	2	46	M	White
6/22/2016 16:52	709.25	698.925	789.425	669.6	313.3801002	204.0560697	0.056064487	1	35	M	White
6/21/2016 13:14	629.55	660.525	830.65	692.425	146.0417488	128.5170505	0.812609798	1	30	M	White
6/22/2016 19:33	821.5	751.95	804.625	878.5	289.4670504	363.2971366	0.145020332	2	27	M	African-American
6/21/2016 15:17	814.4	832.225	828.125	803.35	284.2767747	288.1059797	-0.025971562	1	50	F	White
6/21/2016 13:35	938.425	931.925	930.05	827.025	374.4075909	334.5847597	-0.167945809	1	33	M	White
6/21/2016 14:54	1002.975	821.225	953.675	811.075	344.2662634	216.0837332	-0.095087821	1	26	M	White
6/21/2016 15:41	724.175	681.925	767.925	722.425	227.9041493	216.7297667	0.189417661	3	52	M	White
6/22/2016 18:52	745	824.05	763.575	796.15	214.7317546	341.370121	0.002386901	1	27	F	White
6/21/2016 16:57	753.8	773.95	851.65	865.025	335.9148466	377.701677	0.266211759	2	29	M	Multi
6/21/2016 13:20	838.6	772.85	883.9	658.725	409.5479601	244.7804335	-0.177812202	1	22	M	White
6/22/2016 20:41	979.775	844.1	1134.4	953.675	400.4397012	270.3207187	0.395744937	3	50	M	White
6/21/2016 16:50	580.9	554.975	580.1	547.95	154.2783938	146.6973069	-0.026536577	2	32	M	White
6/21/2016 16:14	1136.1	947.65	2114.763158	1458.025	1259.288523	776.5891579	0.717178202	1	38	M	White
6/24/2016 12:18	765.375	631.825	737.025	728.8	254.3040341	209.4314542	0.175779298	2	30	M	White
6/21/2016 23:20	1189.675	1049.1	1059.153846	1205.05	573.6488745	876.0581562	-0.024757328	2	34	M	Multi
6/22/2016 11:32	720.15	725.8	941.875	901.775	420.8229879	289.6890386	0.567172977	3	22	M	White
6/21/2016 15:25	962.95	889.9	713.25	732.925	322.07168	314.5204786	-0.637193175	4	24	M	Asian
6/21/2016 17:30	886.2	717.45	769.425	799.325	322.0625025	233.2405991	-0.005776265	3	28	M	White
6/21/2016 15:53	868.425	829.8	835.275	744.725	334.895113	263.0734962	-0.211187466	3	25	M	White
6/21/2016 13:59	870	796.95	807.375	879.575	690.5222862	692.6931069	0.014294298	1	28	M	African-American
6/21/2016 17:56	978.15	834.225	929.125	818.025	433.3904383	233.2367936	-0.091288509	1	55	F	White
6/23/2016 6:46	844.575	747.1	911.975	938.95	294.1180756	275.6216438	0.462611282	1	28	M	Hispanic
6/22/2016 19:49	753.675	734.125	933.575	847.95	394.5699911	424.8472084	0.361929618	3	25	F	Asian
6/22/2016 1:43	964.1	783	933.05	736.225	370.9974846	175.1991629	-0.17533758	3	29	F	African-American
6/21/2016 13:14	820.475	707.925	774.125	716.85	202.8059745	166.4832446	-0.087467282	1	37	M	White
6/21/2016 16:03	1527.05	1148.7	1172.375	1149.45	843.5828682	572.7123071	-0.209564639	1	18	M	White
6/21/2016 19:32	991.925	1006.025	1008.225	1100.35	195.4588095	299.2613732	0.199293114	1	35	M	White
6/21/2016 15:25	681.475	745.225	734.45	702.175	262.6412311	451.4723985	0.053173169	3	33	M	White
6/21/2016 15:31	744.55	723.475	887.225	768.675	234.6519099	319.5151301	0.374746321	1	34	F	White
6/21/2016 15:49	912.425	983.425	897	639	644.4333041	367.7502143	-0.480254486	4	31	M	Asian
6/21/2016 18:05	941.025	799.8	820	689.525	425.0219054	325.3277585	-0.311857939	1	40	F	White
6/21/2016 13:22	878.2	868.9	838.95	842.7	386.1550412	298.7857452	-0.094665682	1	37	M	Asian
6/22/2016 18:28	777.8	709.175	1005.325	936.15	286.2898789	297.2806262	0.77912031	3	27	M	African-American
6/22/2016 10:06	794.475	832.95	844.25	805.5	232.8477116	363.1994596	0.06909401	1	19	M	Asian
6/22/2016 20:51	934.65	799.325	923.95	835.1	380.3705522	307.8439804	0.044040501	3	57	M	White
6/21/2016 13:22	681.525	730.575	674.95	687.75	280.8233033	312.9128339	-0.080136249	1	32	M	White
6/24/2016 11:33	720.65	688.95	968.125	727.15	328.1693563	127.2004199	0.527210528	3	25	F	Hispanic
6/22/2016 18:56	1068.3	936.775	845.825	849.8	339.8452121	217.8344043	-0.526953723	2	59	M	Hispanic
6/21/2016 15:41	776.275	757.55	684.575	654.525	147.1785943	141.6857321	-0.675094998	2	57	M	White
6/21/2016 18:28	691.65	629.9	673.025	611.65	197.4525063	147.5200887	-0.109019223	1	39	F	White
6/21/2016 13:54	624.6	641.375	720.725	680.025	175.0441495	170.4732356	0.38793449	1	28	M	White
6/21/2016 13:47	784.425	629.925	669.5	668.9	342.0020521	258.9933137	-0.092774742	1	40	F	White
6/27/2016 10:09	898.85	817.575	718.975	709.575	195.6167264	201.4585283	-0.727809096	2	18	M	Asian
6/21/2016 13:35	757.675	634.125	819.65	718.05	223.4192825	135.6475509	0.448046108	1	36	M	White
6/24/2016 12:37	734.675	714.85	918.425	824.075	255.1132734	258.3168961	0.57155082	3	21	M	White
6/27/2016 11:50	971.05	754.275	679.95	637.725	279.1590899	156.5659161	-0.893594733	2	31	M	Asian
6/24/2016 17:58	1117.075	1505.3	1511.275	1466.025641	709.4353571	1290.745195	0.26261275	4	30	F	White
6/23/2016 12:52	969.325	1065.8	1206.275	1206.8	684.6179458	706.5036465	0.272839894	4	37	F	White
6/21/2016 16:09	1002.825	920.15	904.575	1149.820513	200.3590069	371.0983986	0.064262035	1	53	F	White
6/21/2016 13:22	743.3	598.1	670.05	668.575	191.9528407	165.412407	0.022226082	1	30	M	White
6/23/2016 7:58	864.475	640.15	874.225	877.35	329.2404031	299.7925654	0.410413685	4	36	F	White
6/23/2016 9:09	1331.875	1370.15	1237.5	1333.05	208.8122889	463.446844	-0.266006639	2	33	M	White
6/21/2016 17:54	1126.15	863.05	995.375	839.8	422.4388576	246.4257803	-0.201960161	1	38	F	African-American
6/21/2016 13:57	781.725	820.825	823.1	787.725	233.293681	253.2857982	0.023334576	1	26	F	White
6/27/2016 11:17	856.475	597.7	895.1	755.775	404.3771173	295.3123103	0.315399021	2	26	M	Hispanic
6/23/2016 4:05	806.5	716.325	709.15	630.225	224.3525015	260.1973922	-0.382409	3	60	M	White
6/27/2016 10:09	692.125	661.5	817.55	875.5	238.0688893	283.4806269	0.640872489	3	25	M	White
6/22/2016 22:47	1012.85	831.225	870.275	864.2	407.6654388	286.8558582	-0.117391055	3	56	M	White
6/21/2016 18:57	637.6	593.3	756.3	581.975	233.9134807	125.3116867	0.208538966	3	20	M	White
6/22/2016 19:36	838.15	714.625	947.425	918.7	256.7410503	268.9002424	0.592273986	3	52	M	White
6/22/2016 18:29	703.575	627.65	727.275	632.525	250.6051297	137.6015339	0.064999737	4	34	M	Asian
6/22/2016 18:03	1093.45	1009.8	942.925	824.375	343.4843093	326.9225199	-0.502706472	2	29	F	African-American
6/22/2016 18:49	857.025	1112.7	1451.225	1148.3	686.9807061	930.2639615	0.451606471	2	20	F	African-American
6/21/2016 23:03	660.9	761.2	801.3	795.025	313.2449844	350.2913794	0.272386977	2	24	F	African-American
6/21/2016 14:18	1002.725	723.05	1157.15	839.475	936.9686422	216.1929953	0.351668437	1	33	M	White
6/21/2016 14:57	636.275	592.25	776.625	705.475	312.4029328	170.2765988	0.557103527	1	23	M	White
6/21/2016 13:32	900.4	780.5	878.65	841.825	262.5110474	219.2874793	0.098401037	1	30	M	White
6/21/2016 15:24	722.725	654.325	826.3	794.45	209.9134236	237.1432561	0.542152633	2	37	M	White
6/21/2016 15:21	752.5	814.575	775.75	1041.375	282.6640165	415.7064743	0.313915196	3	29	M	White
6/21/2016 13:32	885.45	825.575	1061.7	858.425	410.5354878	298.6793717	0.269650746	1	53	F	White
6/22/2016 18:31	1174.358974	1103.075	869.25	842.825	520.5241039	628.9605228	-0.499967601	2	29	M	White
6/21/2016 13:11	681.925	599.25	829.125	725.15	335.0610364	196.6240646	0.539815568	1	21	M	White
6/21/2016 15:15	809.2	748.75	1206.275	953.4	579.5895917	283.0259985	0.704087646	1	49	F	White
6/22/2016 5:31	886.525	909.85	1291.575	919.6	521.0820995	306.4017787	0.404572845	3	23	M	White
6/21/2016 16:38	782.4	692.35	750.775	750.8205128	138.5209113	220.5728946	0.01838994	1	64	F	White
6/21/2016 17:59	893.35	930.375	962.225	1041.7	276.5511235	372.3413584	0.274018093	1	20	M	Hispanic
6/22/2016 4:03	774.15	624.225	742.925	568.625	282.99586	108.0148577	-0.312540652	4	51	F	White
6/27/2016 10:52	650.45	792.225	657.7	600.05	160.7429566	211.367563	-0.432047549	1	26	M	Asian
6/21/2016 17:09	638.875	663.95	670.725	651.625	229.527936	207.2284677	0.039643823	4	38	M	White
6/21/2016 15:11	1155.825	1206.525	855.825	850.975	469.6307673	1036.880308	-0.490851662	3	51	M	Asian
6/21/2016 17:35	697.9	658.575	692.275	633.875	135.4811579	102.5705037	-0.14116433	2	27	F	Hispanic
6/21/2016 17:15	668.1	770.025	834.85	788.4	313.9246453	377.6622861	0.289916505	4	31	M	White
6/21/2016 15:59	813.55	669.1	732.25	669.425	203.2281003	159.387494	-0.199002024	1	24	M	African-American
6/21/2016 18:01	800.85	742.075	746.825	723.35	153.9939538	131.8187472	-0.246438288	3	42	M	White
6/23/2016 11:48	1090.75	858.625	1187.7	1768.55	605.7841027	1283.659806	0.434446327	3	22	F	Asian
6/27/2016 10:35	1220.2	1053.65	1704.95	1315.9	708.3615392	627.1792786	0.551233847	4	36	F	African-American
6/22/2016 19:53	744.6	658.225	755.775	718.6	209.259157	140.6056244	0.241397588	2	34	M	White
6/21/2016 13:59	758.7	652.225	733.9	629.2	225.8892638	133.9899102	-0.140814803	1	26	M	Multi
6/23/2016 11:21	749.75	612.325	795.325	651	257.2753017	120.9829932	0.24840895	1	18	M	Hispanic
6/21/2016 21:59	1018.9	906.775	1921.95	1973.85	1065.920506	1047.938864	0.932731376	4	34	F	White
6/21/2016 15:16	1082.1	728.8	1121.875	1060.125	496.6298954	370.2408366	0.487490151	1	30	F	White
6/21/2016 17:41	789.925	724.55	765.675	697.05	160.6589595	136.6344472	-0.176103906	4	43	M	African-American
6/21/2016 16:12	646.025	816.575	633.1	792.275	129.2758648	425.2841128	-0.078559133	3	31	M	White
6/21/2016 21:05	917.875	935.825	1008.925	1070.675	247.7384595	312.2505688	0.399694697	2	41	M	African-American
6/21/2016 16:23	644.9	629.375	585.175	558.875	121.5664056	154.4554645	-0.473868761	2	33	M	White
6/25/2016 18:17	953.1	785.75	918.05	864.675	274.5349013	220.0664856	0.115485573	4	37	M	Hispanic
6/22/2016 18:45	748.5	780.425	712.425	685.9	205.438521	212.2468973	-0.310476978	4	50	M	White
6/22/2016 13:01	1169.45	914.2	1479.25	1230.475	638.9764977	558.7784585	0.525424652	4	18	M	Hispanic
6/21/2016 18:16	1118.275	1011.85	919.75	1230.925	679.0092092	641.761273	0.024495361	4	39	M	White
6/21/2016 13:45	750.875	671.925	602.9	618.575	368.7958165	240.066631	-0.311734126	1	24	M	White
6/21/2016 17:47	984.9	723.525	812.45	813.925	366.1670358	307.6123228	-0.088541766	3	73	M	White
6/22/2016 18:58	1148.25	1013.5	1023.45	991.7	323.4986002	351.4037168	-0.223909551	1	36	F	White
6/21/2016 15:27	887.85	783	662.1	923.65	329.3313508	407.5428928	-0.170181394	3	29	F	Asian
6/22/2016 19:48	1590.1	1370.4	1282.3	1090.475	822.6271961	556.7724541	-0.438465399	4	36	M	Multi
6/22/2016 18:27	841.3	750.125	839.475	912.65	297.9812029	286.8541063	0.280226333	2	26	M	Asian
6/22/2016 20:09	1030.75	795.7	1222.875	856.925	463.1501136	274.9340355	0.318756045	2	60	F	African-American
6/21/2016 17:29	882.175	865.175	924.475	891.225	293.6059003	259.5339738	0.122221445	3	28	M	White
6/21/2016 15:15	1216.575	1097.4	1042.775	797.3	620.4699888	394.4157063	-0.52049129	4	23	M	Asian
6/22/2016 18:17	1321.35	933.7	921.475	902.9	662.541113	299.9868942	-0.353109302	1	26	F	White
6/21/2016 21:24	892.7	712.3	960.65	632.6	318.5073882	209.5783531	-0.083474258	4	31	F	African-American
6/21/2016 15:25	609.1	631.75	661.6	644.825	198.389216	230.5517429	0.16067155	2	25	M	White
6/22/2016 14:55	811.175	694	777.775	780.125	235.3038421	198.9601667	0.145465729	3	29	F	White
6/22/2016 18:24	1086.325	943	1325.775	1273.1	544.4555264	505.0131945	0.546721729	2	29	M	White
6/22/2016 20:25	1058.4	831.7	1003.35	776	453.6396098	197.4539908	-0.201721434	4	50	F	White
6/21/2016 16:58	896.675	729.825	728.75	713.2	291.268513	184.1673698	-0.333400513	3	41	F	White
6/21/2016 16:22	710.375	692.625	829.575	736	413.7286145	292.843268	0.218114171	2	32	M	White
6/21/2016 15:16	810.825	838.575	847.275	921.825	281.938583	335.7021887	0.188635568	3	45	F	White
6/24/2016 12:34	696.25	580.45	552.825	574.85	184.3306017	115.7747814	-0.413227723	2	47	M	White
6/21/2016 13:46	760.125	669.975	711.075	859.275	211.2828568	262.3883669	0.244648213	1	25	M	White
6/22/2016 19:21	984.075	819.325	900.1	840.5	496.1896379	113.2290379	0.008885301	2	61	F	White
6/22/2016 18:24	986.55	735.275	1314.425	1074.375	361.9824457	257.3339344	1.111759502	3	60	F	White
6/23/2016 5:01	677.075	768.825	798.475	786.7	262.1972866	284.5352526	0.262915936	2	48	M	White
6/22/2016 18:52	1345.525	1189.45	1632.95	1294.65	855.0673709	559.0603079	0.262158002	1	26	M	White
6/23/2016 14:25	1237.875	1073.5	1082.95	1181.85	632.90391	599.0042111	-0.031950429	1	42	F	White
6/22/2016 20:10	902.5	890.725	951.975	1024.3	435.6980212	499.5475926	0.19047268	4	26	M	White
6/21/2016 18:51	968.1	753.55	770.575	782.05	326.2960116	218.8784068	-0.237572979	3	36	F	White
6/22/2016 19:08	894.375	802.45	966.725	814.875	230.5871921	163.7556024	0.194819721	1	50	M	American Indian
6/21/2016 16:28	972.75	766.15	1177.575	927.7	774.101152	315.5322116	0.388294652	3	32	F	White
6/21/2016 16:41	593.525	598.3	653.1	594.8	160.7249867	119.5558129	0.170694589	3	26	M	Asian
6/21/2016 17:13	1238.538462	938.5	1011.975	900.025	763.7416626	313.8124387	-0.209627212	2	49	F	White
6/22/2016 13:38	1099.225	996.45	1059.8	1134.45	475.3604094	483.9622566	0.101104566	3	24	F	Multi
6/21/2016 15:29	609	685.575	803.325	679.2	248.4395066	243.8583057	0.378020066	3	29	M	Multi
6/22/2016 19:17	1130.55	855.175	1232.975	1052.05	515.3386067	306.5426847	0.420498082	2	29	M	White
6/22/2016 0:33	870.875	730.75	932.45	738.975	415.1330409	201.9383127	0.094528102	4	34	F	White
6/22/2016 18:05	617.575	625.9	761.475	661.725	202.7548233	197.9399023	0.445356727	2	33	F	White
6/21/2016 19:20	1057.15	967.925	1159.275	1218.425	302.5771873	455.79439	0.443553549	2	39	F	White
6/21/2016 18:18	896.075	779.3	1290.1	1194.675	499.325474	971.689674	0.608295785	3	18	F	Asian
6/22/2016 18:59	699.825	734.35	844.15	786.2	217.0387875	224.5785913	0.447925083	2	35	F	White
6/22/2016 19:44	945.15	814.575	848.475	762.075	410.1378926	269.163485	-0.215381076	3	29	M	White
6/22/2016 18:57	872.55	988.525	995.15	1406.325	542.3942958	922.6575235	0.339428616	1	26	F	White
6/21/2016 15:04	632.5	713.2	579.275	812.025	190.4425222	458.1754817	-0.031894092	3	33	F	White
6/22/2016 2:51	908.575	734.05	927.625	726.125	352.2889924	168.4118816	0.003508836	4	54	F	White
6/22/2016 23:46	696.3	676.475	754.075	764.175	274.0578842	260.3228169	0.273851269	3	55	F	Hispanic
6/27/2016 10:41	1180.325	803.425	982.875	791.925	680.834607	199.9772629	-0.173759118	3	59	F	African-American
6/21/2016 21:50	1060	904.3	1626.925	1024.5	750.1241407	290.9048999	0.584484178	4	60	F	White
6/21/2016 17:52	739.9	655.875	978.175	683.55	304.1310279	149.5283889	0.484271786	2	24	M	White
6/21/2016 15:40	926.025	706.85	789.45	904.7	273.2853909	363.7536019	0.022079925	4	46	M	White
6/23/2016 10:09	998.75	758.4	856.2	804.525	348.7948138	177.3415459	-0.074300833	3	29	M	White
6/22/2016 18:29	995.375	982.8	1190.45	1073.8	307.7812471	337.8129735	0.451595186	2	54	F	White
6/21/2016 16:52	828.275	869.75	868.05	981.45	361.7967275	612.6316671	0.146132788	2	43	F	White
6/27/2016 10:13	726.95	621.3	729.75	706.325	235.1273342	204.2700554	0.21407332	2	27	M	Hispanic
6/21/2016 18:41	693.4	722.525	767.875	716.525	255.4326805	242.3581916	0.133403678	1	66	M	White
6/22/2016 22:07	1287.825	1350.225	1189.725	1421.05	575.1470692	504.4420716	-0.015081213	4	35	F	Hawaiian
6/27/2016 10:35	804.125	705.25	686.9	671.55	172.6754469	171.1817156	-0.437870783	1	40	F	Hispanic
6/22/2016 18:53	1156.7	1239.05	934.975	810.6	1175.55053	1329.843731	-0.255397234	1	22	M	Asian
6/21/2016 15:45	788.425	672.975	853.2	931.5128205	436.2236708	401.6616262	0.396080519	2	23	F	White
6/22/2016 18:53	807.1	697.2	866.9	741.9	277.6276534	202.3686885	0.218140192	2	28	F	White
6/22/2016 18:31	765.225	757.275	912.925	755.075	262.7803036	259.2695081	0.27679055	1	25	F	White
6/21/2016 15:01	738.375	608.625	771.65	952.95	264.6880894	343.6752107	0.563802357	2	25	M	White
6/21/2016 15:17	928.175	797.65	860.65	663.05	257.2942803	154.6274494	-0.566461009	4	47	M	White
6/21/2016 15:31	708.425	706.1	724.05	817.275	215.2249482	267.1344702	0.244387314	1	31	F	White
6/21/2016 15:35	737.825	750.375	820.4	767.425	300.5691645	253.2403471	0.171028062	4	29	F	White
6/21/2016 15:19	855.6	719.7	805.45	687.1	270.4130444	196.2263353	-0.175795856	2	50	F	White
6/23/2016 12:05	1390.075	1322.275	1504.65	1219.725	972.1563692	699.6801439	-0.014355209	3	19	F	Hispanic
6/21/2016 17:47	725.525	564.5	792.625	715.575	195.4593276	164.7802867	0.630060415	4	44	M	White
6/21/2016 15:11	621.425	655.625	699.35	658.1	214.251449	183.5554442	0.188595912	3	23	M	White
6/22/2016 14:47	743.5	727.925	722.6	579.05	289.6457417	226.0216184	-0.365416521	3	27	F	White
6/21/2016 17:23	968.9	927.925	977.05	664.6	573.8518747	271.7356191	-0.477423125	1	26	F	White
6/21/2016 16:29	653.125	676.45	657.975	672	133.2276913	128.4868092	0.000884969	4	38	F	White
6/21/2016 13:25	777.475	682.425	670.3	586.025	191.8837988	151.502682	-0.597416764	1	27	M	White
6/22/2016 18:10	821.275	761	781.35	805.175	245.8695545	257.8892999	0.004455787	4	22	F	White
6/22/2016 18:55	1778.05	1613.8	1246.65	1078.9	648.3440074	632.9364577	-0.83236757	1	26	M	African-American
6/22/2016 18:27	1618.8	1438.425	2023.05	1557.4	613.8456858	370.2922962	0.489926682	3	34	F	White
6/21/2016 17:16	841.25	698.025	900.075	767.525	303.2095797	292.1138141	0.215964343	3	25	M	White
6/21/2016 15:17	700.55	651.225	718.675	615	238.9903072	175.7290055	-0.065150686	2	38	M	White
6/22/2016 18:10	792.85	787.375	869.7	722.625	294.0665117	279.5140901	0.014841714	4	27	M	White
6/21/2016 21:33	835.475	847.375	958.35	880.625	362.81987	374.3923685	0.213738624	1	43	F	White
6/22/2016 18:13	825	752.35	745.6	870.625	263.9722559	326.5973014	0.030677019	3	55	F	White
6/22/2016 18:30	770.175	783.575	893.025	721.05	367.0027627	196.4992089	0.00827198	2	20	F	White
6/21/2016 19:37	815.225	734.075	811.425	754.35	211.1388514	201.8115861	0.04123368	2	56	F	White
6/21/2016 17:30	619.25	600.175	807.275	816.7	311.3249653	250.4794311	0.73419658	2	37	F	White
6/21/2016 15:56	615.975	576.125	587.15	616.35	141.3837442	148.1845619	0.033787138	4	29	M	White
6/21/2016 15:37	1402.15	894.7179487	874.75	796.125	870.9464065	424.5146665	-0.418898397	4	28	M	Hawaiian
6/21/2016 15:45	651.575	618.35	853.4	959.5	251.2372419	354.5127437	0.882815553	3	26	M	White
6/21/2016 17:21	741.35	662	1014.775	877.325	333.3767149	240.1086222	0.858474941	4	26	F	White
6/21/2016 17:51	819.5	726.1	788.175	619.875	259.4623674	164.4048333	-0.383424446	4	59	M	Hispanic
6/21/2016 15:13	648.075	578.725	602.325	620.8	151.0397215	164.6977472	-0.023716239	3	27	F	White
6/22/2016 10:04	987.125	1021.3	1031.075	1078.05	351.7923942	569.7963388	0.112264314	3	37	F	White
6/21/2016 17:13	901.25	852.825	947.175	966.925	322.1143241	284.0433812	0.272136404	2	47	F	White
6/21/2016 15:59	734.125	785.3	643.375	592.95	218.8305801	239.101026	-0.609588021	3	33	F	Multi
6/22/2016 19:23	792.3	649.55	711.5	604.95	200.5578044	93.32595661	-0.440385641	4	25	M	White
6/21/2016 15:13	952.825	767.95	741.9	666.3	563.3906	298.7217229	-0.357334136	4	44	M	White
6/21/2016 15:24	671.15	779.2	654.325	622.5	139.566394	198.819879	-0.454351254	1	53	F	Multi
6/22/2016 20:28	1000.7	995.3	837.025	923.075	233.9075736	300.2696718	-0.470137991	4	63	M	White
6/21/2016 17:42	588.45	554.975	560.375	533.425	122.3756092	116.671713	-0.207061464	3	35	M	White
6/22/2016 18:59	843.225	695.525	1103.525	804.475	380.8661141	216.2288989	0.59365323	4	28	F	White
6/21/2016 15:03	647.1	639.675	692.225	747.7	181.8231122	243.9767365	0.345474197	3	30	F	White
6/21/2016 15:18	894.575	790.4	746.2	746.05	247.9921137	232.7914248	-0.394409603	4	25	F	White
6/22/2016 10:05	1002.45	821.1	1117.4	872.775	429.7143524	233.6290657	0.244343617	2	43	F	White
6/23/2016 7:51	872.3	794.225	1195.375	1198.5	442.7926178	487.7862222	0.779212974	4	37	M	White
6/21/2016 16:54	825.275	680.125	731.125	650.825	222.9196597	161.4539143	-0.301912702	1	39	F	Multi
6/21/2016 15:59	677.55	647.975	749.15	681.65	164.7864825	248.3538764	0.285047234	2	40	M	Multi
6/22/2016 19:12	745.225	787.275	928.7	849.875	343.9408414	410.2743378	0.343015065	2	39	F	White
6/22/2016 22:32	763.6	722.675	1315.65	1022.975	470.3617346	334.4691155	1.03575595	4	23	F	White
6/21/2016 13:51	752.075	743.65	842.875	809.45	281.3261531	305.155196	0.269192519	1	61	F	White
6/21/2016 15:32	995.45	625.025	745.2	705.975	722.9105688	231.4394144	0.001798748	4	33	F	White
6/22/2016 10:50	820.825	778.6	1009.125	879.45	436.6879364	409.2093944	0.338825607	4	26	F	White
6/21/2016 15:20	874.775	837.7	1152.175	1139.925	392.3834335	361.1560935	0.771894039	3	53	F	Multi
6/22/2016 22:49	861.25	681.85	688.625	685.15	178.3000844	125.5180657	-0.470940063	4	31	M	White
6/22/2016 20:32	689.45	720.55	988.45	778.4	301.5723731	234.1071363	0.619289607	3	36	F	White
6/21/2016 16:56	1025.775	1020.425	892.825	862.15	328.1654183	298.4991654	-0.467683518	2	30	F	White
6/22/2016 18:19	1147.825	1210.75	1420.875	1500.85	533.3662645	580.6584085	0.505771204	4	36	F	African-American
6/21/2016 13:29	1486.525	1222.1	1081.725	891.05	731.9701933	346.0083695	-0.754898374	1	37	F	African-American
6/27/2016 10:30	760.4	865.375	909.2	847.825	313.1284526	335.3231428	0.211433383	3	29	F	White
6/21/2016 15:08	1342.384615	1124.05	1406.425	1395.175	869.2966517	959.695818	0.178090293	3	46	F	White
6/21/2016 15:39	1152.075	842.825	1077.075	1034.075	820.2708533	604.156466	0.112561928	4	23	M	White
6/21/2016 15:06	906.625	801.325	684.85	864.475	417.4250405	378.8323032	-0.182298273	4	54	F	White
6/21/2016 15:42	828.8974359	679.85	722.125	715.075	331.803403	283.3091054	-0.098730057	3	29	M	Asian
6/22/2016 20:12	858.95	652.175	658.8717949	800.85	749.5496556	455.7574303	0.029641988	3	33	M	African-American
6/21/2016 15:51	593.975	601.5897436	608.4	610.375	124.470432	178.7648823	0.082517587	3	44	M	White
6/22/2016 18:16	811.25	670.9	740.25	684.75	296.7966742	143.5581984	-0.071372229	1	29	M	Asian
6/23/2016 2:11	1132.9	1113.25	1406.7	1386.775	824.5021267	690.3361774	0.364149596	4	63	F	White
6/22/2016 18:30	1323.3	1250.6	1422.875	1352.375	460.5459114	443.8029553	0.222767773	3	42	F	White
6/22/2016 19:35	867.75	783.125	1065.05	1046.3	349.2690958	473.8573517	0.560141307	4	29	F	White
6/21/2016 21:09	793.1	702.225	845.825	734.525	271.0617634	205.0218497	0.176028524	2	29	F	Hispanic
6/23/2016 12:03	846.55	617.15	865.95	698.225	339.2394509	183.2087136	0.249857412	4	23	M	White
6/22/2016 19:10	940.425	736.3	910.525	838.6	482.6124575	222.0050119	0.199422968	3	23	F	Asian
6/22/2016 19:36	817.875	792.45	685.75	767.4	284.657471	345.2395893	-0.268356322	4	30	F	White
6/21/2016 15:02	719.4	741.875	918.425	713.2	393.3854422	247.5871893	0.195055476	3	26	F	White
6/27/2016 10:25	740.425	689	875.35	752.175	337.043174	195.1066371	0.362058461	2	39	F	African-American
6/21/2016 15:19	735.975	711.8	699.35	707.7	222.4120901	267.097171	-0.090011011	3	39	F	White
6/21/2016 18:09	746.75	673.4	846.75	812.7	273.6626631	215.9105476	0.50529399	2	38	F	White
6/21/2016 21:06	986.575	859.4	1118.425	1064.075	597.8875683	370.8772612	0.386196812	2	45	F	African-American
6/23/2016 14:46	1411	1002.275	1205.875	1041.475	610.1414827	317.9191194	-0.106445357	4	33	M	White
6/21/2016 16:56	661.15	716.525	830.35	698	534.9306947	290.3947442	0.12625509	1	25	F	Asian
6/22/2016 20:25	670.65	656.75	722.35	813.95	157.778486	270.5271039	0.454381193	2	48	F	White
6/22/2016 9:57	613.35	580.925	569.65	572.15	149.7898105	112.119392	-0.185003462	4	34	M	White
6/21/2016 15:20	911.025	887.725	885.625	955.3	239.8147373	389.6738979	0.03374957	4	55	F	White
6/23/2016 8:07	928.55	872.45	874.525	821.225	230.8992297	190.4338447	-0.251483789	2	60	F	White
6/21/2016 15:05	704.175	640.675	684.625	669.025	162.1503912	194.6940541	0.012522995	3	28	M	White
6/22/2016 18:46	851.45	694.15	747.725	757.5	347.0672679	270.8505952	-0.032484294	2	48	F	White
6/22/2016 23:50	827.7	1150.725	875.2	1004.85	236.3470898	486.7451103	-0.049359618	2	33	F	White
6/21/2016 23:43	1319.4	1390.075	1579.35	1570.975	662.3599804	452.4843091	0.396126587	4	65	F	White
6/22/2016 11:18	878.75	896.975	915.275	688.625	421.9738577	327.2206084	-0.275084453	1	22	M	Asian
6/21/2016 15:20	637.75	563.35	552.35	607.25	154.8582774	143.6404971	-0.122923929	4	29	M	White
6/21/2016 15:16	736.9	705.025	997.075	895.525	644.0363323	267.3337636	0.558284013	3	27	F	White
6/23/2016 11:29	1784	1408.15	1487	896.3846154	1303.196403	993.1466165	-0.371599047	4	41	F	White
6/21/2016 15:12	747.65	687.9	909.125	757.075	367.1039412	212.0365979	0.383051325	4	31	F	African-American
6/22/2016 18:02	687.175	732.05	881.125	877.3	343.0900941	351.5070187	0.489262089	4	31	M	White
6/21/2016 15:36	670.15	577.475	668.3	622.7	201.1574718	134.7301282	0.163237124	4	30	M	White
6/27/2016 11:01	752.675	703.9	682.9	748.925	211.6820935	204.6895577	-0.054827196	1	26	F	Asian
6/21/2016 16:44	750.525	663.85	716.4	661.325	270.5103449	197.5372866	-0.06946642	2	41	F	White
6/21/2016 21:17	826.725	981.825	785.35	722.3	324.9927923	394.006565	-0.392996217	3	30	M	White
6/22/2016 18:52	843.75	780.35	782.825	795.8	239.2198392	222.5137615	-0.092624073	4	22	M	White
6/21/2016 15:09	663.575	641.75	835.75	730	237.3744008	175.8677851	0.613564183	2	52	F	White
6/21/2016 18:14	647.3	641.975	729.1	664.15	166.7178622	156.1117211	0.316347497	2	23	M	White
6/21/2016 15:05	752.1	599.85	777.2	707.925	202.5878212	215.481151	0.312724437	2	30	M	White
6/21/2016 17:49	646.95	616.125	684.525	599.725	112.0929478	91.7482487	0.078231438	4	27	M	White
6/21/2016 19:12	843.4	828.775	866.15	838.375	213.5007174	222.3354618	0.074867508	2	35	F	White
6/22/2016 19:14	1062.025	987.7	1751.3	1662.282051	909.3248844	1064.11757	0.695971524	4	25	F	White
6/22/2016 14:35	1155.675	1158.725	861.575	1101.025	441.5965962	631.766969	-0.378661798	4	35	F	Multi
6/27/2016 10:30	839.9	763.1	1310.175	923.55	419.7000871	317.6122855	0.81283909	4	26	M	Asian
6/22/2016 20:22	903.675	740.775	1021.275	805.85	286.5244362	180.679911	0.385301761	3	29	F	White
6/22/2016 18:06	720.55	655.5	743.75	672.85	201.9118808	157.8124006	0.112421136	2	21	M	White
6/22/2016 6:59	946.65	888.1	1077.4	920.6	304.3191602	270.87379	0.274814844	2	53	F	White
6/21/2016 21:15	899.825	885.1	868.975	866.225	311.7758283	298.6765722	-0.081072374	4	30	F	White
6/22/2016 18:55	780.45	985	857.25	1022.85	287.8106841	783.5176729	0.157574928	2	33	F	White
6/23/2016 6:21	871.5	820.45	918.9	793	238.6172402	174.1976889	0.020532451	2	53	F	White
6/21/2016 15:53	1132.1	932.625	1015.55	901.55	432.0273601	251.0602426	-0.196774827	4	56	F	White
6/23/2016 9:17	1619.025	1259.275	1231.65	818.8	737.6682206	577.85762	-0.643694849	4	30	M	White
