# Supplementary material for: Medical student, nursing student, and non-health care respondents' implicit attitudes toward doctors and patients: Development and a pilot study of a new implicit attitudes test (IAT)
Source: PLoS One. 2017 Aug 15;12(8):e0183352. doi: 10.1371/journal.pone.0183352 (PMC5557589; doi:10.1371/journal.pone.0183352)
Supplement: S2 Dataset — (CSV) [file pone.0183352.s002.csv]

Date	Block4.m	Block4.sd	Block7.m	Block7.sd	diff	full.sd	d	cond	school	graduation.year
9/20/2016 14:42	939.425	835.675	1342.575	1024.05	728.3186811	476.9727786	0.474236922	2	CON	2017
9/12/2016 13:09	889.4	706	1086.675	767.625	410.6993555	271.6749311	0.353586395	2	COM	2018
9/12/2016 9:06	1057.775	877.2	870.975	844.025	463.2694865	354.2679917	-0.248432414	2	COM	2019
9/12/2016 13:15	1727.575	1625.65	1224.6	1327.275	797.5370503	909.0059245	-0.479451771	2	COM	2018
9/12/2016 9:11	859.1	762.45	792.05	772.625	317.7052919	234.6201316	-0.083838334	2	COM	2017
9/12/2016 17:06	1122.05	818.925	902.275	853.675	728.0303486	291.2742151	-0.091286383	2	COM	2018
9/12/2016 9:12	887.15	768.75	945.925	847.3	430.8696518	371.0687942	0.17404799	2	COM	2017
9/12/2016 10:42	683.775	658.675	649.15	697.65	218.5418272	264.8163177	-0.005629502	2	COM	2020
9/12/2016 13:41	741.55	679.475	863.725	776.975	304.8284948	208.7786045	0.43390051	2	COM	2017
9/20/2016 12:25	937.225	765	765.3	804.95	261.1041183	217.0059192	-0.237178722	2	CON	2017
9/20/2016 10:27	1189.775	1147.525	1287	1117.425	296.5547954	454.4418464	0.130806626	2	CON	2018
9/14/2016 20:52	684.5	529.125	721.225	681.175	182.6095471	161.3084238	0.571858186	2	COM	2020
9/12/2016 9:12	777.725	660.3	1039.85	915.275	320.9358425	296.4649399	0.838401567	2	COM	2018
9/12/2016 13:08	939.875	834.975	862.375	918.55	299.1807114	320.1742106	0.000994502	2	COM	2018
9/12/2016 15:43	723.175	707.425	755.875	585.475	198.8585131	194.1296644	-0.231874931	2	COM	2018
9/12/2016 11:52	747.525	678.875	852	788.175	207.2166508	182.5469577	0.551466253	2	COM	2020
9/12/2016 9:15	985.35	877.75	1059.225	769.4	413.9776241	287.9961662	-0.098884306	2	COM	2017
9/12/2016 12:54	1722.410256	1652.9	1737.675	1537.575	827.6129365	886.8634568	-0.055796313	2	COM	2020
9/20/2016 13:44	1497.325	1607.3	1473.775	1338.225	901.2046354	789.0858394	-0.183563772	2	CON	2018
9/12/2016 16:46	1516.05	1413.725	1193.25	857.8	673.0611367	565.5404326	-0.731298809	2	COM	2018
9/27/2016 12:01	984.875	975.8	1354.275	962.975	904.4553123	855.5316578	0.196715966	2	CON	2017
9/7/2016 19:48	924.275	795.5	911.15	784.6	664.3398016	247.4477262	-0.031903082	2	COM	2017
9/6/2016 15:10	3070.153846	2897	1960.9	1339.925	1649.875814	1591.818774	-0.825249598	2	COM	2017
9/12/2016 13:42	762.1	669.325	640.175	642.525	165.6649619	181.1292828	-0.441966991	2	COM	2017
9/20/2016 11:34	1244.525	1074.325	1874.225	1489.45	994.7251688	497.5876488	0.733657152	2	CON	2018
9/12/2016 10:16	833.175	953.8	1039.65	1122.225	486.0668468	534.307466	0.370004188	2	COM	2019
9/12/2016 11:13	882.45	887.725	856.5	768.35	353.8106829	313.4150984	-0.227114479	2	COM	2020
9/20/2016 10:26	860.45	790.6	814.35	686.225	242.3284517	290.5347185	-0.274744527	2	CON	2018
9/12/2016 21:52	1002.125	897.675	1003.475	854.8	389.4847424	359.2649403	-0.057937389	2	COM	2018
11/7/2016 19:10	922.325	842	925.875	1039.6	290.5093563	362.0755708	0.278981171	2	CON	2017
9/12/2016 10:52	1069.85	848.95	1129.85	880.8461538	422.6909006	370.1040517	0.114064641	2	COM	2019
9/12/2016 10:36	833.35	734.15	861.975	767.7	267.0478999	185.7761532	0.143892096	2	COM	2019
9/12/2016 14:20	1547.1	1053.05	1080.375	906.25	726.1991174	322.1914322	-0.549162688	2	COM	2020
9/12/2016 9:27	683.025	594.45	910	742.05	309.0353302	194.2290505	0.747195233	2	COM	2019
9/12/2016 10:45	1065.1	858.325	938.6	776.975	653.5012247	283.7853129	-0.240116533	2	COM	2020
9/12/2016 10:42	780.55	879.0769231	925.825	935.75	390.6782189	727.4768469	0.224878477	2	COM	2019
9/12/2016 11:52	673.275	739.2	1014.025	764.55	540.9328347	369.993581	0.349222517	2	COM	2020
9/12/2016 9:03	1058.475	952.425	728.675	781.55	432.8551304	387.3633853	-0.601520498	2	COM	2019
9/12/2016 12:49	1133.925	783.325	1067.175	1171.675	557.9365669	677.5806926	0.226752406	2	COM	2020
9/12/2016 9:58	770.575	672.95	657.475	629.575	201.3634522	139.9973547	-0.435749113	2	COM	2019
9/20/2016 13:14	998.275	774.325	1449.85	1069.825	819.3749601	418.810515	0.628345493	2	CON	2018
9/12/2016 11:36	1302.85	1086.15	985.275	968.125	1127.656676	960.2934776	-0.202264486	2	COM	2020
9/12/2016 9:24	1406.275	1235.025	1374.675	1773.75	419.722029	1011.600743	0.228629567	2	COM	2018
9/12/2016 14:37	802.025	871.275	1005.1	926.375	270.4458037	287.2004009	0.471370958	2	COM	2017
9/12/2016 16:35	1438.8	1181.175	1531.65	1063.975	720.8948197	501.4272736	-0.052467268	2	COM	2018
10/16/2016 17:11	986.675	853.525	1109	967.175	521.4719052	461.8688262	0.240320966	2	CON	2017
9/20/2016 13:45	1226.8	1069.975	1026.175	1011.925	1074.851335	497.7022367	-0.151644862	2	CON	2018
9/20/2016 9:07	1465.125	1246.1	1531.075	1894.538462	543.3130575	950.9773066	0.401625117	2	CON	2018
9/12/2016 9:47	800	848.375	912.35	734.025	332.3368268	208.7052552	-0.104920617	2	COM	2018
9/12/2016 12:35	1480.925	1447.425	1449.325	1260.75	492.3704835	492.7932063	-0.221494663	2	COM	2020
9/12/2016 9:46	1192.025	987.825	1219.575	895.425	504.8030422	312.0350668	-0.120772412	2	COM	2019
9/12/2016 15:57	1007.35	874.2	969.075	1024.15	399.4952098	375.5114243	0.151756832	2	COM	2017
9/20/2016 10:41	895.975	848.075	899.55	856.4	322.5805068	485.1390051	0.014121267	2	CON	2018
9/20/2016 10:55	736.4	634.275	758.75	735.325	203.4550163	193.3053857	0.316300137	2	CON	2018
9/20/2016 11:15	1239.825	1123.65	1381.95	1202.3	445.06751	204.6734958	0.351802071	2	CON	2018
9/12/2016 9:24	706.425	776.975	802.375	654.175	242.2327367	261.1947125	-0.037020342	2	COM	2019
9/12/2016 12:53	709.975	706.375	801.875	658.775	310.3164483	217.8899255	0.038845187	2	COM	2020
9/12/2016 9:17	1115.375	939.175	824	757.8	726.2708912	293.081878	-0.510023823	2	COM	2019
9/12/2016 14:21	920.7	773.475	997.05	874.925	367.876368	299.1107665	0.273357281	2	COM	2017
9/12/2016 10:10	805.15	728.95	834.075	713.625	319.4573521	240.8918132	0.013463199	4	COM	2017
9/20/2016 12:54	1435.775	1303.025	1320.625	1419.275	828.1717305	1021.83776	-0.012637798	4	CON	2018
9/20/2016 8:42	886.375	684.8	830.875	710.775	300.8296282	180.634374	-0.020345521	4	CON	2018
9/12/2016 9:23	1306.65	1060.75	1506.075	826.95	665.4198112	322.5979627	-0.212521536	4	COM	2019
9/12/2016 9:34	931.825	584.075	829.85	525.2	547.7849861	170.922978	-0.265306101	4	COM	2019
9/12/2016 9:07	1297.875	927.1	1147.325	803.025	1063.284743	293.31343	-0.2823006	4	COM	2018
9/20/2016 11:00	822.575	653.9	1180.425	911.8	359.4354927	239.2732192	1.036718132	4	CON	2018
9/12/2016 12:02	1730.15	1225.975	2100.225	1247.35	1362.682083	677.6482965	0.151560648	4	COM	2018
9/20/2016 8:56	821.75	653.75	1122.725	940.475	458.513455	327.1263834	0.766455432	4	CON	2018
10/29/2016 9:04	822.325	646.175	898.625	784.75	291.6242586	215.0763741	0.452972025	4	CON	2017
9/20/2016 8:49	797.625	798.85	901.15	731	359.7585862	218.9871839	-0.011036534	4	CON	2018
9/12/2016 15:37	976.975	765.225	1673.125	1134.4	847.0210928	399.0384041	0.873520969	4	COM	2020
9/12/2016 11:44	866.375	704.4615385	1375.025	1001.575	661.9214914	538.8061017	0.659936944	4	COM	2018
9/12/2016 11:24	1198.775	760.8	848.575	913.025	666.6481769	316.5735139	-0.022231296	4	COM	2018
9/12/2016 9:49	1474.6	986.45	813.8	763.9	1185.258626	458.5582186	-0.52142048	4	COM	2017
9/12/2016 9:29	728.2	689.1	924.25	1029.95	316.9345248	329.0869984	0.827163188	4	COM	2019
9/12/2016 12:18	679.175	667.2	870.6	741.425	296.1227505	244.1264765	0.475240612	4	COM	2020
9/12/2016 12:56	1779.875	1467.2	1599.425	1375.55	1375.854663	1045.409996	-0.109411897	4	COM	2020
9/12/2016 11:20	738.15	796.2	692.375	685.725	249.3534802	280.5317033	-0.288690248	4	COM	2017
9/12/2016 9:44	620.7	541.7	822.3	677.925	241.3804707	198.0351007	0.761539545	4	COM	2019
9/12/2016 11:50	1430.74359	982.45	1276.473684	872.3589744	1443.000184	524.7316431	-0.158356786	4	COM	2020
9/12/2016 11:46	697.075	632.35	833.5	704.4	265.0859041	260.7324821	0.395490684	4	COM	2018
9/12/2016 11:19	1442.4	1356.35	1286.35	991.025	670.2409991	459.1320814	-0.514256383	4	COM	2020
9/12/2016 12:48	735.075	677.275	767.65	802.925	259.9446506	307.9205306	0.266687485	4	COM	2017
9/12/2016 12:29	965.225	849.55	971.275	854.875	382.9434469	294.4328895	0.016942146	4	COM	2017
9/12/2016 11:15	924.475	728.625	830.075	825.6	463.686848	276.7767914	0.073393455	4	COM	2020
9/20/2016 8:35	844.125	714.825	1158.1	1000.15	374.104128	303.1980592	0.890161609	4	CON	2018
9/20/2016 11:53	1095.1	996.825	1380.425	1136.75	631.9908316	593.0083291	0.343714029	4	CON	2018
9/12/2016 13:36	1232.825	935.2	1290.825	1376.175	808.6335525	820.0010589	0.304749817	4	COM	2018
9/12/2016 11:36	1194.1	781.175	1016.125	856.85	843.727144	373.9920968	-0.0042976	4	COM	2020
11/5/2016 18:31	1184.925	1057.425	1126.5	1034.475	465.1410074	488.2669922	-0.086305022	4	CON	2017
9/12/2016 10:28	1096.2	788.875	1188.675	1104.05	804.1912809	498.9527753	0.373332153	4	COM	2019
11/11/2016 4:03	1285.875	988.475	1281.025	1277.8	759.3757246	530.0287249	0.269739908	4	CON	2017
9/12/2016 11:05	1260.175	982.025	901.25	751.325	1051.515569	384.9267816	-0.470337701	4	COM	2020
9/12/2016 9:23	892.45	689.05	957.2	774.55	345.2412026	211.6225682	0.295785609	4	COM	2019
9/12/2016 14:42	1336.075	1201.725	1225.85	1199.2	451.2832461	474.4028076	-0.124785207	4	COM	2020
9/20/2016 12:50	1106.2	1002.575	1097.175	841.9	939.7136999	956.1731643	-0.088821817	4	CON	2018
9/12/2016 12:05	1354.475	837.825	797.325	795.225	672.7314735	259.9507244	-0.496033993	4	COM	2017
9/12/2016 13:35	1006.625	760.8	1236.625	831.4	629.9297002	309.6894157	0.296545222	4	COM	2018
9/12/2016 9:07	756.325	754.175	924.65	1095.525	359.5521826	506.6896061	0.5709192	4	COM	2017
9/12/2016 9:34	1114.575	815.25	1019.3	895.925	716.4625715	400.5942325	0.034204295	4	COM	2017
9/20/2016 12:30	812.025	704.425	1298.7	857.825	766.8035783	354.662877	0.533601778	4	CON	2017
9/12/2016 9:45	825.25	846.6	989.225	957.95	336.5410142	369.7056296	0.394210936	4	COM	2019
9/12/2016 9:31	856.6	690.175	877.95	651.425	379.8680309	219.4673298	-0.060180068	4	COM	2019
9/12/2016 9:42	954.425	651	1041.075	927.775	386.2811824	347.7097762	0.51015638	4	COM	2019
10/20/2016 9:36	1038	1049.425	1223.3	895.45	394.9495113	393.282288	0.03883061	4	CON	2017
9/20/2016 8:31	1229.1	1113.8	1365.425	1406	466.9942873	469.882657	0.456888722	4	CON	2018
9/12/2016 9:54	915.5	751.35	1633.5	1298.8	815.7405426	615.731566	0.884643401	4	COM	2019
9/12/2016 14:16	1039.325	835.55	1382.875	979.075	716.3479036	366.7164114	0.435482063	4	COM	2018
9/12/2016 11:11	1341.375	1307.65	2336.55	1612.525	1256.846218	774.6375746	0.592687231	4	COM	2017
9/12/2016 13:06	834.475	645	776.8	657.25	304.5070407	221.7291868	-0.067078456	4	COM	2018
10/25/2016 21:07	1342.6	1055.4	1226.3	1047.4	593.1203029	410.5323065	-0.107784266	4	CON	2017
9/12/2016 9:01	854.15	728.15	971.675	783.025	337.7362162	260.064534	0.279491996	4	COM	2019
9/12/2016 11:19	780.85	632.225	687.5	606.625	254.8613311	233.5783161	-0.237938414	4	COM	2020
9/12/2016 11:18	1178.9	913.3	994.9	1106.725	490.159225	638.1883872	-0.036151867	4	COM	2020
9/12/2016 9:12	1564	1264.75	1495.75	1565.95	804.3614871	819.5101671	0.141343357	4	COM	2019
9/12/2016 9:52	1247.075	1016.625	1204.425	962.7	555.1374673	538.1515467	-0.088515967	4	COM	2018
9/12/2016 9:36	1092.7	873.85	885.475	805.9	536.6941517	395.2189387	-0.279021893	4	COM	2017
9/20/2016 13:18	1070.3	1066.4	1521.5	1430.525	1105.106451	938.0978188	0.398219472	4	CON	2018
9/12/2016 11:42	754.775	1025.9	924.75	1173.2	255.2876384	874.4233239	0.417135734	4	COM	2020
9/12/2016 10:07	912.4	955.625	742.225	996.55	288.2076253	754.4974217	-0.268109169	4	COM	2020
