# Supplementary material for: Medical student, nursing student, and non-health care respondents' implicit attitudes toward doctors and patients: Development and a pilot study of a new implicit attitudes test (IAT)
Source: PLoS One. 2017 Aug 15;12(8):e0183352. doi: 10.1371/journal.pone.0183352 (PMC5557589; doi:10.1371/journal.pone.0183352)
Supplement: S1 Code — (R) [file pone.0183352.s003.R]

# Based on IATanalysis.R included with
# WebIAT (Mason, Allon, and Ozturk 2014)
#
# Changes by Alan Schwartz to implement one of the improved algorithms of
# Greenwald, Nosek, and Banaji 2003 JPSP
#
# Specifically, (numbered by their steps):
#
# 1. We want data from blocks 3, 4, 6, and 7 
# (not just 4 and 7)
# 2. We eliminate trials with latencies > 10000 ms
#    We eliminate subjects with >10% trials with latencies < 300ms
# 3. We use all trials
# 4. We don't mess with extreme values
# 5-7. We don't mess with error latencies because WebIAT requires
#    a correct response on error trials (so penalizes errors already).
#    But we do compute a PooledSD for trials in B3,B6 and another
#    for trials in B4,B7. 
# 8. No transformation of values
# 9. We average values for each block
# 10. We compute B6-B3 and B7-B4
# 11. We divide each differences by the associated PooledSDs
# 12. We average the two quotients

# Set the path to the IAT folder here (be sure to include trailing slash)
# on Linux (use a single forward slash):
base.dir = "~/IAT/amtiat/amtimages4/"
# on Windows (use double forward slashes):
# base.dir = "C://Users//winteram//Documents//IAT//"

# File delimiter = '/' for Unix/Max, '//' for Windows
fd = '/'

# Set the template you want to analyze here
template.name = "amtstudy"
output.dir = paste(base.dir,"templates",fd,template.name,fd,"output",fd,sep="")

setwd(output.dir)
output.files = list.files()
data.list = lapply(output.files, read.table, sep = ",")
summarized <- data.frame(matrix(ncol=9,nrow=length(data.list)))
names(summarized) <- c("Id","Date","Block4.m","Block4.sd","Block7.m","Block7.sd","diff","full.sd",'d')

for(i in 1:length(data.list))
{
  filename = strsplit(output.files[i],'-')
  id = filename[[1]][2]
  iat.date = paste(filename[[1]][4],"-",filename[[1]][5],"-",filename[[1]][3]," ",filename[[1]][6],":",substr(filename[[1]][7],1,2),sep="")
  # 1. Data from blocks 3, 4, 6, 7
  # 2. Drop latences > 10000
  tdf<-subset(data.list[[i]],V1 %in% c(2,3,5,6) & V6 < 10000 & V6 >=0)
  # 3. Drop subject if >10% of latencies are <300
  toolow<-subset(tdf,V6<300)
  if (nrow(toolow) / nrow(tdf) > .1) {
    summarized[i,] = c(paste0(id,"-DROP"), iat.date, NA, NA, NA, NA, NA, NA, NA)
  } else {
    # Compute pooled sd for trials in B3,B6 and B4,B7
    # 9. We average values for each block
    # 10. We compute B6-B3 and B7-B4
    # 11. We divide each differences by the associated PooledSDs
    # 12. We average the two quotients
    block4.m = mean(as.numeric(unlist(subset(tdf, V1==3, select="V6"))))
    block3.m = mean(as.numeric(unlist(subset(tdf, V1==2, select="V6"))))
    block6.m = mean(as.numeric(unlist(subset(tdf, V1==5, select="V6"))))
    block7.m = mean(as.numeric(unlist(subset(tdf, V1==6, select="V6"))))
    block63.sd = sd(as.numeric(unlist(subset(tdf, V1==5 | V1==2, select="V6"))))
    block74.sd = sd(as.numeric(unlist(subset(tdf, V1==6 | V1==3, select="V6"))))
    block63.diff<-block6.m-block3.m
    block74.diff<-block7.m-block4.m
    block63.d<-block63.diff/block63.sd
    block74.d<-block74.diff/block74.sd
    d<-(block63.d+block74.d)/2
    summarized[i,] = c(id, iat.date, block3.m, block4.m, block6.m, block7.m, block63.sd, block74.sd, d)
  }
}
rm(block4.m,block4.sd,block7.m,block7.sd,d,data.list,diff,filename,full.sd,i,iat.date,id,output.files)

setwd(paste(base.dir,"templates",fd,template.name,sep=""))
write.csv(summarized, "newsummarized.csv")
